# Supplementary material for: Conformations and sequence determinants in the lipid binding of an adhesive peptide derived from Vibrio cholerae biofilms
Source: PLoS Pathog. 2026 Feb 19;22(2):e1013990. doi: 10.1371/journal.ppat.1013990 (PMC12965690; doi:10.1371/journal.ppat.1013990)
Supplement: S3 Table — (XLSX) [file ppat.1013990.s012.xlsx]

## Sheet: Figure1c_ContactFreq_IDPres
RESNAME	Sim1	Sim2	Sim3	Sim4	Sim5	Sim6	Sim7	Sim8	Sim9	Sim10	Sim11	Sim12
TYR415	0.0953	0.0039	0.0654	0.3191	0.9325	0.9672	0.9707	0.7703	0.9042	0.4233	0.9827	0.8756
LEU416	0.0001	0	0.0005	0.0683	0.0834	0.5648	0.1878	0.2733	0.4372	0.1521	0.4933	0.2072
GLY417	0	0	0	0.0049	0.0112	0.3543	0.1709	0.014	0.1662	0.0621	0.6388	0.0864
LEU418	0	0.0011	0	0.0043	0.0009	0.0177	0.0003	0.0113	0.0167	0.0248	0.4988	0.0026
GLU419	0	0.1487	0	0.0039	0.0003	0.0275	0	0.0003	0.0278	0.093	0.5894	0
TRP420	0	0.4221	0	0.0026	0.0385	0.3289	0.1582	0.0447	0.3273	0.2593	0.9952	0.0388
LYS421	0	0.7412	0	0.2192	0.9024	0.8819	0.8283	0.833	0.9655	0.4146	0.9896	0.497
THR422	0	0.0822	0	0.0009	0.6634	0.069	0.4085	0.0139	0.3078	0	0.1599	0.4867
LYS423	0	0.6759	0.0006	0.1583	0.7731	0.8053	0.9537	0.5278	0.2681	0.0056	0.4621	0.703
THR424	0	0.0362	0.0017	0.0001	0	0.3766	0.0352	0.0878	0	0	0.0902	0.2338
VAL425	0	0.0049	0.0009	0.0005	0	0.2141	0.0572	0.0379	0	0	0.0447	0.0163
PRO426	0	0.0075	0	0	0	0.0001	0.0005	0.0138	0.0061	0	0.0002	0
TYR427	0	0.0281	0.5737	0.0004	0.3943	0.1715	0.4878	0.3559	0.8107	0.0494	0.1035	0.1175
LEU428	0.0004	0.0062	0.2096	0	0.0205	0.0058	0.009	0.0109	0.123	0.0232	0.0316	0.0013
GLY429	0	0	0.0028	0	0.0052	0	0.0017	0.0153	0.1246	0.0298	0.0001	0
VAL430	0	0	0.0121	0.0006	0.0126	0	0.003	0.0151	0.2873	0.0013	0.0008	0
GLU431	0	0	0.491	0.0457	0.0146	0.0086	0.0027	0.0887	0.3437	0.0017	0.0513	0.0003
TRP432	0.6241	0.2527	0.8027	0.0047	0.4543	0.6752	0.4926	0.6739	0.7667	0.0282	0.0989	0.0584
ARG433	1	0.9994	1	0.9751	0.9969	0.9961	0.9904	0.919	0.9989	0.9781	0.9999	0.9962
THR434	0.0006	0.1756	0.9619	0.116	0.0062	0.4144	0.5269	0.1451	0	0.5705	0.0578	0.1635
LYS435	1	0.999	0.9999	0.9997	0.4168	0.7783	0.584	0.821	0.4747	0.7325	0.8253	0.8719
THR436	0.0654	0.1078	0.4844	0.1005	0.0779	0.4077	0.2928	0.6728	0.021	0.0083	0.1586	0.0473
VAL437	0.0007	0.0152	0.2419	0.018	0.2631	0.4454	0.3033	0.2725	0.0422	0.1234	0.3351	0.1638
SER438	0.1745	0.4652	0.128	0.8881	0.8481	0.9102	0.8957	0.2557	0.6177	0.2435	0.6161	0.7887
TYR439	0.8666	0.9788	0.4864	0.9626	0.5767	0.7998	0.8949	0.6028	0.8605	0.5226	0.7073	0.7518
TRP440	0.9857	0.9808	0.9428	0.9744	0.9913	0.8471	0.8772	0.8913	0.9506	0.0126	0.9234	0.9401
PHE441	0.7424	0.895	0.9256	0.9686	0.9618	0.7772	0.6236	0.788	0.7861	0.1774	0.607	0.7727
PHE442	0.7856	0.9302	0.9481	0.9472	0.9887	0.4955	0.1651	0.7529	0.8446	0.4905	0.7473	0.7515
GLY443	0.7202	0.8707	0.9458	0.8807	0.9474	0.1817	0.3772	0.6559	0.8434	0.4406	0.7398	0.3295
TRP444	0.9895	0.9948	0.8406	0.9537	0.6375	0.2688	0.8723	0.6663	0.9148	0.842	0.9383	0.5358
HIS445	0.8875	0.9961	0.6483	0.9444	0.6376	0.3002	0.646	0.3675	0.2626	0.5728	0.7028	0.305
THR446	0.5699	0.9042	0.7388	0.9372	0.5401	0.2927	0.5628	0.1581	0.5519	0.1687	0.1816	0.3508
LYS447	0.8408	0.9894	0.8089	0.7581	0.8247	0.9473	0.9639	0.8778	0.97	0.8984	0.9423	0.9229
GLN448	0.7912	0.7925	0.02	0.3733	0.3374	0.0722	0.3825	0.2065	0.2054	0.09	0.07	0.4632
VAL449	0.0249	0.0317	0.0033	0.2423	0.0258	0.0001	0.0047	0.0165	0.0628	0.0053	0	0.0153
ALA450	0.0076	0.003	0.0175	0.3021	0.0006	0	0	0	0.0157	0.0003	0.0003	0
TYR451	0.0947	0.0003	0.1076	0.1473	0.0921	0.0047	0.0449	0.0005	0.007	0.0865	0.5388	0.0928
LEU452	0.0005	0.0007	0.0578	0.0016	0.0729	0.012	0.0406	0.0186	0.0001	0.0213	0.0022	0.1014
ALA453	0	0	0	0	0.0916	0	0.0013	0	0	0	0	0.0001
PRO454	0	0.0029	0	0	0.0136	0.0002	0.0027	0.0047	0	0	0	0.0128
VAL455	0	0	0	0.0147	0.0022	0	0.0002	0	0	0	0	0.0009
TRP456	0	0.0006	0.0014	0.0553	0.0032	0	0.0227	0.0008	0	0	0	0.0002
LYS457	0.5059	0.9349	0.1016	0.1244	0.0869	0.0061	0.0464	0.0805	0.0126	0.0124	0	0.2236
GLU458	0.2737	0.6222	0.1436	0.0054	0.0304	0.0011	0.148	0.0032	0.0445	0.0067	0	0.0724
LYS459	0.7383	0.5281	0.9609	0.0712	0.4549	0.0983	0.6076	0.0222	0.5541	0.2807	0.0065	0.7038
THR460	0.0527	0.0098	0.0703	0.0013	0.107	0	0.0114	0.0001	0.0001	0	0	0.2442
ILE461	0.0168	0.008	0.0389	0.0047	0.0069	0	0.0058	0	0.0001	0	0	0.1789
PRO462	0.0002	0.0111	0.1208	0.0063	0	0	0.0001	0	0.0001	0	0	0.0328
TYR463	0.1442	0.4488	0.4171	0.0594	0	0	0.0093	0.0071	0.0766	0.0008	0	0
ALA464	0.0103	0.0696	0.1772	0.0495	0	0	0	0.0001	0.081	0.0009	0	0
VAL465	0.0025	0.0248	0.1753	0.0297	0.0005	0	0	0.0002	0.0031	0.0002	0	0.0004
PRO466	0.0001	0.0025	0.0318	0.069	0.0006	0	0	0.0157	0.0192	0	0	0.0001
VAL467	0.0007	0.0012	0.0012	0.0993	0.0027	0	0.0009	0.0508	0.0052	0.0001	0	0
THR468	0.0074	0.0005	0.0039	0.1327	0.0488	0	0	0.0298	0.0207	0.0051	0.0004	0.0023
LEU469	0.0037	0.0027	0.0175	0.1509	0.0631	0	0.0001	0.0077	0.0609	0.0253	0.0209	0.0048
SER470	0.03	0.0424	0.1061	0.2078	0.187	0	0	0.002	0.4084	0.0455	0.0652	0.0657
LYS471	0.5805	0.2891	0.8631	0.3227	0.7811	0.0001	0.0044	0.0351	0.816	0.4888	0.0725	0.6086

## Sheet: Figure1c_ContactFreq_IDPwores
RESNAME	Sim1	Sim2	Sim3
TYR415	1	0.8396	0.924
LEU416	0.247867	0.4053	0.366533
GLY417	0.0996	0.5062	0.0250667
LEU418	0.1	0.5262	0.0809333
GLU419	0.387067	0.3645	0.2728
TRP420	0.478	0.3302	0.0881333
LYS421	0.9884	0.9188	0
THR422	0.149067	0.3706	0
LYS423	0.556133	0.9093	0
THR424	0	0.4019	0
VAL425	0.00026667	0.0563	0
PRO426	0	0.0015	0
TYR427	0.804267	0.0533	0
LEU428	0.0410667	0.0137	0
GLY429	0.00293333	0.002	0
VAL430	0.0032	0.0081	0
GLU431	0.0032	0.0256	0.0438667
TRP432	0.548133	0.1687	0.387067
ARG433	0.969733	1	0.996667
THR434	0.006	0.001	0.0593333
LYS435	0.706133	0.9954	0.9956
THR436	0.0032	0.237	0.194933
VAL437	0.0333333	0.011	0.0264
SER438	0.4884	0.3206	0.008
TYR439	0.6164	0.848	0.127067
TRP440	0.9728	0.9728	0.408933
PHE441	0.6244	0.7622	0.319867
PHE442	0.608133	0.7695	0.521733
GLY443	0.748267	0.4873	0.0597333
TRP444	0.929467	0.6126	0.1052
HIS445	0.400667	0.7916	0.228133
THR446	0.0036	0.6878	0.214667
LYS447	0.779467	0.9492	0.8088
GLN448	0.113067	0.3104	0.00346667
VAL449	0.002	0.045	0.00013333
ALA450	0	0.0109	0
TYR451	0	0.1239	0
LEU452	0.0096	0.0015	0.0088
ALA453	0	0.0001	0.00013333
PRO454	0	0.0217	0
VAL455	0	0.0393	0.00133333
TRP456	0	0.2066	0.0605333
LYS457	0.00186667	0.4771	0.235467
GLU458	0.00706667	0.06	0.0510667
LYS459	0.374133	0.2385	0.925467
THR460	0.00093333	0.0009	0.0732
ILE461	0.00946667	0.0008	0.0096
PRO462	0	0.0003	0.0052
TYR463	0.104	0.0338	0.0590667
ALA464	0.00013333	0.0098	0
VAL465	0	0.0019	0
PRO466	0.00013333	0	0
VAL467	0.00146667	0.0005	0.00146667
THR468	0.00773333	0.016	0.0052
LEU469	0.00626667	0.029	0.0076
SER470	0.104133	0.0343	0.0226667
LYS471	0.588667	0.2439	0.319067

## Sheet: Figure1c_ContactFreq_AF
RESNAME	Sim1	Sim2	Sim3	Sim4
TYR415	0	0.934	0.985	0.587
LEU416	0	0.753	0.387	0
GLY417	0	0.192	0.427	0
LEU418	0	0.009	0.183	0
GLU419	0	0.148	0.716	0.072
TRP420	0	0.102	0.284	0.186
LYS421	0	0.701	0.82	0.573
THR422	0	0.086	0.048	0
LYS423	0	0.792	0.112	0.472
THR424	0	0.079	0.037	0
VAL425	0	0	0.002	0
PRO426	0	0.003	0.053	0
TYR427	0	0.03	0.027	0
LEU428	0	0	0.003	0
GLY429	0	0	0	0
VAL430	0	0	0	0
GLU431	0.054	0	0.015	0
TRP432	0.188	0	0	0
ARG433	0.959	0.076	1	0.002
THR434	0.932	0	0.001	0.023
LYS435	0.59	0.678	0.834	0.661
THR436	0.834	0.178	0.361	0.538
VAL437	0.711	0.155	0.459	0.326
SER438	0.823	0.787	0.882	0.857
TYR439	0.806	0.992	0.766	0.833
TRP440	0.938	0.839	0.02	0.981
PHE441	0.999	0.72	0.514	0.729
PHE442	0.969	0.794	0.715	0.713
GLY443	0.362	0.795	0.885	0.802
TRP444	0.736	0.928	0.906	0.887
HIS445	0.119	0.174	0.747	0.932
THR446	0.658	0.419	0.895	0.951
LYS447	0.85	0.357	0.957	0.522
GLN448	0.145	0	0.055	0.574
VAL449	0.004	0	0.012	0.108
ALA450	0	0	0	0.115
TYR451	0.175	0.082	0.97	0.017
LEU452	0	0	0.002	0.003
ALA453	0	0.004	0.016	0
PRO454	0.003	0.001	0.215	0
VAL455	0.014	0	0.009	0
TRP456	0.001	0.045	0.493	0
LYS457	0.958	0	0.001	0
GLU458	0.026	0.022	0.015	0
LYS459	0.066	0.054	0	0
THR460	0.034	0	0.001	0
ILE461	0	0	0	0.001
PRO462	0.005	0	0	0
TYR463	0.01	0	0	0.001
ALA464	0	0	0	0.015
VAL465	0	0	0	0.003
PRO466	0	0	0	0.002
VAL467	0	0	0	0
THR468	0	0	0.017	0
LEU469	0	0	0.008	0
SER470	0.004	0.001	0	0
LYS471	0.001	0.081	0.076	0

## Sheet: Figure1d_Ztip_IDPres
RESNAME	Sim1	Sim2	Sim3	Sim4	Sim5	Sim6	Sim7	Sim8	Sim9	Sim10	Sim11	Sim12
TYR415	20.7549	16.0405	13.873	15.7259	3.86932	7.9251	11.9712	9.96837	4.19835	13.0529	10.5093	7.30182
LEU416	22.1217	16.5951	18.6224	15.3835	8.93865	12.2697	15.407	6.38287	8.36283	14.2585	12.4471	11.666
GLY417	23.2406	14.84	20.9611	17.5179	10.7233	10.6663	13.2522	9.76154	8.36577	16.2566	8.319	11.333
LEU418	25.87	14.8065	22.1263	20.0876	14.8051	13.9772	16.7053	14.143	12.9503	19.9949	13.4703	15.1913
GLU419	25.7047	9.99675	18.0956	22.0368	18.1661	14.0868	17.1321	16.7696	13.4402	17.858	9.88354	16.713
TRP420	20.401	8.43056	20.1697	16.1415	11.9795	10.6104	12.5679	8.89594	6.2701	10.2464	0.00653176	12.9257
LYS421	21.6171	7.86037	22.4489	14.9556	8.30153	5.76632	8.64851	5.19911	3.15982	10.6052	2.8864	9.07594
THR422	21.6213	14.1786	20.7824	16.6822	7.4937	8.32549	7.66833	9.39544	4.89071	14.9402	7.34228	6.34289
LYS423	24.6125	10.2561	22.0091	20.6706	4.81598	6.18614	7.87823	10.0135	5.36278	19.985	9.217	5.26939
THR424	24.116	13.1967	16.4949	21.7824	12.6835	10.8365	14.0284	12.0934	11.1648	21.6551	11.8554	11.6217
VAL425	18.906	16.954	13.7923	17.7623	14.8883	9.82224	11.3634	11.5848	11.7745	19.2844	8.00763	10.7697
PRO426	16.4811	14.8609	14.6058	14.9039	15.3765	13.216	13.6828	11.7336	9.31641	16.7066	11.0024	14.3199
TYR427	21.0638	13.8533	8.65229	19.2761	5.37173	6.75071	5.48326	7.91811	1.44872	8.63001	11.154	9.15058
LEU428	15.335	14.954	5.79096	15.0055	9.50422	12.2954	10.2407	9.3852	3.54492	9.0108	13.8332	14.5737
GLY429	15.0285	14.9586	8.21171	13.1064	14.303	14.0426	13.3594	11.1207	9.18511	14.6208	9.79771	15.012
VAL430	19.5833	19.3363	10.8535	11.7105	17.1148	17.8909	16.7413	13.7793	12.4648	16.5356	10.295	18.375
GLU431	19.7547	17.8641	11.1649	10.2025	13.7214	15.8764	16.9567	11.686	11.9828	16.5339	9.64903	14.9278
TRP432	9.0424	11.6163	11.6695	14.9232	5.10056	8.4187	7.73219	6.34475	2.43787	11.4158	11.5837	13.4322
ARG433	6.84744	6.99462	5.03661	6.5192	4.91682	7.72765	5.95998	2.44442	7.80159	7.01821	6.00622	7.73182
THR434	12.2032	11.168	3.62156	10.4444	13.3315	8.75114	5.80631	6.63124	12.3938	4.3835	5.84766	9.7188
LYS435	5.06708	5.17213	2.1611	6.07814	5.51752	4.70991	4.1055	4.44969	5.1828	3.97886	1.05273	8.82527
THR436	6.45567	9.23611	-4.35358	7.1341	10.8368	9.9311	10.3747	0.0555041	9.84978	10.3867	7.08815	9.6263
VAL437	10.4701	7.50907	-2.23886	7.71583	6.65209	6.68935	6.28993	-0.51964	5.00956	8.05698	4.52133	5.66461
SER438	6.24598	3.96113	0.996562	4.52319	1.6921	1.73785	2.07165	4.55494	4.27127	5.45155	1.27447	2.71021
TYR439	2.02668	0.419315	5.3113	0.043851	5.65036	-0.471803	-2.17062	5.05918	-0.539169	3.6269	3.92197	1.45445
TRP440	-0.492171	-3.12097	-2.15882	-3.73066	-5.67443	-3.74808	-1.55801	-3.01386	-5.28739	12.8044	-3.90253	-3.11299
PHE441	-6.79839	-6.07161	-7.20045	-8.04969	-6.08589	-2.88382	1.72752	-4.18152	-2.4573	11.6307	-5.15681	-6.68464
PHE442	-5.59357	-7.08562	-6.31363	-7.58233	-3.22216	4.30612	9.81969	-1.75589	5.53112	6.50806	-3.70271	-3.97312
GLY443	-0.906539	-1.88376	1.14707	-1.24136	1.65	5.83823	5.39787	3.03114	0.601501	4.62608	-0.177365	1.53465
TRP444	-6.65912	-6.53118	6.77566	-4.49166	6.60475	11.2376	5.92856	3.93024	0.142679	2.16528	-3.24675	6.48256
HIS445	0.331682	0.486333	6.56732	3.06483	8.88146	10.9795	10.1299	6.7933	4.01847	5.41617	1.46357	9.30318
THR446	5.08352	4.51805	3.5415	3.50202	4.84908	11.8878	9.62777	9.62041	7.74547	10.5145	6.9731	6.86563
LYS447	7.85128	8.36081	5.35399	8.63433	2.51227	8.29053	5.63031	5.55538	4.62766	6.64671	4.51057	2.98992
GLN448	5.66437	5.31859	10.1319	8.5732	5.42813	13.0895	7.63519	9.27885	8.80382	11.2951	10.9372	5.04112
VAL449	8.41063	11.324	10.2469	9.29516	11.1447	18.1706	14.2655	14.3915	11.3661	15.5315	13.8174	11.2066
ALA450	10.6242	13.7162	12.4339	11.3026	12.1084	17.2985	15.2138	14.4622	13.2743	15.441	11.3586	12.7775
TYR451	12.2952	15.5189	14.7476	13.4288	11.9428	16.0959	15.448	13.6153	15.28	14.1348	6.43373	12.2802
LEU452	14.8201	10.5744	14.5703	11.1932	8.49724	12.3031	9.32026	11.2629	15.2468	11.4361	10.2112	7.68519
ALA453	14.3485	11.4547	16.9132	15.0175	8.69867	17.7182	13.285	15.9164	15.7976	16.4394	15.2439	10.6571
PRO454	11.7567	9.20667	15.5651	15.2268	12.1753	19.2591	13.7592	16.1157	13.9269	17.6609	17.8039	9.24761
VAL455	16.9289	15.3665	14.209	12.5549	13.9342	21.9006	18.9435	19.6663	18.6148	21.4382	16.2067	15.0822
TRP456	19.6078	14.4839	17.6002	13.6762	19.5933	19.7001	19.1905	16.7585	19.6107	26.9224	24.7644	16.5326
LYS457	9.76242	8.13435	17.241	16.1164	19.3414	18.9501	16.3055	17.0339	17.839	24.104	24.9962	14.176
GLU458	6.23954	4.75767	13.1788	19.0195	16.2316	20.3816	12.8687	20.3495	11.0539	18.3538	20.7543	12.4387
LYS459	6.36112	6.22909	7.97649	17.9993	11.831	20.9971	10.8416	21.6939	8.64685	15.0825	14.7213	10.2383
THR460	12.3742	13.6563	7.59584	14.6199	9.84019	23.3515	15.4329	22.3678	14.6027	18.4775	13.663	12.6478
ILE461	10.2907	12.5808	8.77271	15.7938	10.185	27.1423	16.2803	20.136	20.1763	22.3467	17.5002	14.4164
PRO462	15.8028	14.4431	12.7976	15.3041	14.4261	25.1872	17.298	22.9007	16.3828	22.9371	17.5948	15.206
TYR463	12.3617	7.16643	8.95192	18.5181	19.906	22.9757	18.7931	20.9344	13.307	24.0313	24.4591	19.1009
ALA464	16.7294	10.393	12.6538	18.487	20.1548	23.2995	19.5932	23.8444	11.0845	22.652	20.4471	18.5669
VAL465	18.9278	13.8662	15.6	17.8847	19.5869	25.7282	20.7966	25.4185	13.1019	22.7425	17.0043	18.8974
PRO466	16.5274	15.5527	14.5915	16.2136	15.5777	26.5618	24.4165	26.0831	9.80892	18.6017	15.5388	16.0753
VAL467	14.5051	16.5124	13.4748	15.4255	17.0911	29.8222	25.5678	25.3519	13.2988	17.1786	20.1931	18.8383
THR468	14.518	18.7262	14.4298	14.3663	14.5074	31.0898	28.0087	26.4941	11.5818	14.9159	17.0361	17.8627
LEU469	17.3557	20.5398	17.1908	14.3165	12.4722	28.4162	28.5115	28.2252	9.09593	15.4262	10.9364	16.4736
SER470	13.9082	16.7487	13.0234	14.5465	10.9359	29.0384	27.908	26.3234	5.78786	14.2284	13.9797	12.9924
LYS471	9.75825	14.2545	8.68354	14.02	9.14169	31.3672	28.3561	24.5905	4.77379	12.1259	18.2732	10.8266

## Sheet: Figure1d_Ztip_IDPwores
RESNAME	Sim1	Sim2	Sim3
TYR415	3.59621	10.1677	7.21401
LEU416	2.9274	10.0284	10.13
GLY417	4.97677	8.2903	13.402
LEU418	8.50997	12.427	14.3809
GLU419	10.2285	7.83154	10.1678
TRP420	8.98517	7.2635	10.3943
LYS421	3.57559	3.52605	18.0325
THR422	8.87426	3.9042	13.5141
LYS423	7.30989	4.13707	20.4751
THR424	8.46981	11.3113	19.67
VAL425	10.934	11.7907	17.6876
PRO426	14.5786	11.5062	23.1586
TYR427	11.3985	2.9455	14.87
LEU428	9.88229	6.36624	21.5828
GLY429	13.4421	11.9833	19.0961
VAL430	13.261	16.0756	16.1046
GLU431	15.133	13.8636	16.7018
TRP432	12.5943	5.34164	14.4551
ARG433	6.73573	4.89531	7.79938
THR434	12.0876	11.5153	13.7156
LYS435	7.11209	4.88373	8.57132
THR436	6.12766	12.2649	9.57054
VAL437	8.79112	7.53655	11.8503
SER438	4.9036	4.77364	14.5054
TYR439	4.09977	6.14342	11.4001
TRP440	-6.38655	-6.42261	9.57868
PHE441	-6.51625	-3.21305	8.57873
PHE442	-3.67097	6.01637	8.60663
GLY443	2.94281	0.368428	8.6727
TRP444	6.83214	-2.2874	15.1334
HIS445	6.18708	7.67507	11.7339
THR446	9.05737	10.4309	12.454
LYS447	8.74999	7.10001	11.9451
GLN448	11.3291	13.0333	17.2868
VAL449	11.7569	12.2896	13.3619
ALA450	14.0256	13.5423	16.594
TYR451	15.0866	14.1934	17.8211
LEU452	15.5261	9.74856	10.8765
ALA453	12.5333	13.0868	17.0799
PRO454	11.9509	17.2398	15.4648
VAL455	13.4258	16.0895	16.6851
TRP456	11.1552	23.7913	17.9588
LYS457	10.9975	22.3121	13.6
GLU458	14.911	16.636	13.6711
LYS459	13.3087	13.0156	9.29188
THR460	15.1892	14.9335	12.8091
ILE461	16.9778	17.3148	16.0459
PRO462	18.5028	15.7575	17.2141
TYR463	17.7542	16.3424	16.2403
ALA464	15.0854	18.9719	19.7365
VAL465	14.2884	20.2318	21.458
PRO466	15.3854	18.5909	20.6146
VAL467	16.809	18.4778	19.6337
THR468	16.8197	17.3721	20.2986
LEU469	15.3217	18.2794	22.2438
SER470	15.8428	16.5222	21.1011
LYS471	15.5831	13.7082	19.8256

## Sheet: Figure1d_Ztip_AF
RESNAME	Sim1	Sim2	Sim3	Sim4
TYR415	20.5389	11.6553	-3.01822	7.72082
LEU416	21.1725	10.5045	2.06241	11.3334
GLY417	21.9676	13.881	2.37668	12.5453
LEU418	24.4405	17.3099	7.1405	12.9421
GLU419	23.0609	12.415	5.55059	8.10199
TRP420	20.8262	15.7878	4.81655	6.65761
LYS421	25.5511	11.5204	4.87173	7.72304
THR422	25.2529	14.6363	9.08903	13.273
LYS423	22.0658	10.9514	11.0517	11.4981
THR424	22.6381	12.8773	12.8229	17.3
VAL425	20.9833	15.9902	13.9749	15.4225
PRO426	24.0957	14.9101	9.80199	13.8157
TYR427	23.6517	16.5074	10.8208	22.5839
LEU428	21.5692	14.4397	13.2358	15.903
GLY429	18.5168	18.685	15.0228	20.895
VAL430	17.3065	16.7528	14.2716	18.8253
GLU431	11.2943	17.9017	11.5471	17.7917
TRP432	14.0781	16.4408	13.6369	9.76373
ARG433	8.21185	12.0805	7.02918	15.7257
THR434	6.51555	11.5204	10.5162	8.21214
LYS435	6.64125	6.20516	3.0314	5.58468
THR436	0.429683	4.83927	7.63766	5.78007
VAL437	-1.29741	2.18421	1.73437	0.85797
SER438	-0.208207	1.41681	1.95402	2.43967
TYR439	-6.57796	-5.93894	-3.6103	-3.5153
TRP440	2.3469	1.56059	3.96929	2.83922
PHE441	-8.41963	-8.39841	-7.10834	-4.52946
PHE442	-4.23653	-7.86142	-6.32765	-6.43804
GLY443	-0.468226	-1.23001	-0.30096	-1.35453
TRP444	6.80366	3.36842	-3.90991	-4.10692
HIS445	6.85351	4.68516	3.80072	0.12547
THR446	8.15828	6.78307	1.96115	3.94855
LYS447	6.71055	7.43766	3.72037	3.53105
GLN448	4.18845	11.5538	8.71368	0.889741
VAL449	10.4444	8.89971	7.8997	2.12364
ALA450	11.1529	13.5284	10.6743	7.57524
TYR451	9.0053	9.58073	5.7095	10.1733
LEU452	17.4197	16.9961	15.0353	13.5253
ALA453	12.0648	12.1803	8.57037	15.9498
PRO454	12.5998	12.3852	9.77297	16.7855
VAL455	12.0459	16.0449	10.2368	20.6771
TRP456	18.6736	12.0085	9.52218	25.4288
LYS457	10.3669	16.8161	11.8496	20.976
GLU458	15.7405	14.427	11.714	28.2904
LYS459	12.5866	16.9224	15.0113	27.4688
THR460	14.5734	15.2261	17.0797	22.417
ILE461	17.6538	18.3351	15.8448	19.8069
PRO462	19.3362	19.2562	20.6696	18.4374
TYR463	21.8894	19.8106	20.2267	16.7861
ALA464	21.7507	20.7147	19.5163	11.3546
VAL465	24.0441	22.1001	17.1769	10.71
PRO466	21.5873	20.4794	16.4591	10.4761
VAL467	23.7702	20.3902	16.7141	13.9781
THR468	25.9945	20.2417	14.3819	19.6667
LEU469	23.2142	22.8589	14.7456	19.6844
SER470	26.8032	21.9015	16.9558	23.9049
LYS471	27.063	20.6931	13.8106	24.4956

## Sheet: Fig2b
peptide concentration (µM)	PC/Chol/SM			PC			PC/PS/PIP2			PC/Chol			PC/PS			control-PC			control-PC/PS			control-PC/PS/PIP2			control-PC/Chol			control-PC/Chol/SM
1.5	513633	536766	506887	545086	677465	705173	505581	541453	521439	730865	490035	699790	730865	490035	699790	64184.5	68473.2	50547.1	47724.6	44508.1	38651.8	27947	30920.1	31114.7	96372.4	74793.8	43507.3	73893.7	62541.4	81571
1	493977	534952	506803	544963	703062	812251	462711	545555	552346	632451	684878	732051	632451	684878	732051	39813.5	40889.1	35968.5	29689.3	18466.8	34362.3	23990.7	19158.9	19502.4	68660.8	55364.3	30013.5	49012	50605.2	50040.7
0.75	488323	506398	514149	538366	729732	748133	413542	538184	535645	651928	678835	672322	651928	678835	672322	26007.8	28761.3	23843.8	22416.9	18537	16141.7	15739.2	13971.3	13489.6	45242.6	44356.9	23157.9	45373.4	39048.7	37394.5
0.5	497518	462688	488407	509240	684899	750707	469638	588970	539358	657888	570934	760873	657888	570934	760873	12020.8	17385.9	17124.6	14600.7	11700.5	9922.46	10564.2	8757.68	8941.42	34440.2	28835.6	15578.1	26761.1	26985.3	25990.6
0.3	487730	460836	498276	533010	666857	722038	393530	522480	542309	640363	725976	704571	640363	725976	704571	7239.33	9241.9	10500.6	8857.92	6353.58	5747.2	6292.28	4765.73	4972.39	23503.3	17968.1	9389.31	18649.7	17513.3	14103.6
0.2	466051	437918	475509	490325	659692	694985	394129	568606	530466	525734	622266	670512	525734	622266	670512	5119.36	6123.28	6806.66	5851.72	4525.54	3629.07	3791	3212.31	3122.33	14868	10873.1	4667.62	11677.6	10748.6	9023.88
0.15	400814	363548	338544	394341	540932	608239	287539	520382	452834	477195	481481	582379	477195	481481	582379	3798.58	4045.05	4746.26	4651.92	2895.97	2406.48	3121.7	2000.69	2023.01	10449.8	9060.35	4548.3	9121.92	8108.13	6249.17
0.075	302610	368704	297993	381214	542485	553276	176391	469629	408341	461141	412168	496361	461141	412168	496361	1975.13	1934.7	2361.05	2222.52	1190.21	1058.05	1699.96	944.975	909.927	5905.1	5453.57	2178.94	5308	4977.51	2999.77
0.05	250764	368180	242270	323112	405564	434877	95212	424221	358345	494227	322103	389702	494227	322103	389702	1313.3	1192.26	822.333	1567.85	841.899	571.019	1120.52	614.435	617.685	4427.24	3844.25	1377.24	3993.8	3877.66	1711.37
0.03	177819	585892	177541	217546	271950	285211	44809.6	327424	275757	279407	219487	287855	279407	219487	287855	1033.49	667.853	932.893	868.258	371.498	309.638	750.795	138.208	307.755	3068.98	2819.51	973.218	2705.64	2697.36	1029.16
0.015	86145.4	112294	84637.2	111036	147283	167301	9556.62	143503	117240	85007	108749	126371	85007	108749	126371	756.685	383.387	284.028	365.286	159.754	79.2872	378.115	12.0121	144.21	1824.42	1848.92	438.186	1846.67	1844.35	499.871
0.0075	33647.3	43818.9	44745.9	51814.5	59530.5	62525.7	3186.42	49466.9	48653.1	31948	46300.2	48115.7	31948	46300.2	48115.7	600.699	80.4213	210.145	264.605	-15.09	-10.4786	188.463	-121.336	2.97484	1506.29	1331.17	99.9219	1456.4	1554.05	196.33
0.005	21249.6	27387.9	19479.2	30046.2	17909.1	39146.5	1448.56	25019.9	21054.1	14465.6	24183.7	43316.5	14465.6	24183.7	43316.5	536.818	109.729	82.7774	159.656	-31.8469	-24.4858	142.13	-88.7366	74.9563	1367.05	1285.55	161.849	1248.91	1400.95	182.988
0.003	10887	15492.2	13035.7	13676.5	10272.2	10846.1	1157.99	11754.3	7389.7	7890.59	15635	15232.1	7890.59	15635	15232.1	584.679	37.8331	31.937	67.3485	-94.079	-13.3489	63.5141	-105.609	47.932	1157.82	1173.26	18.0181	1115.78	1213.58	182.245
0.0015	4821.01	5967.49	5739.51	5270.77	3809.16	5779.12	372.174	5205.27	2546.29	2822.39	4930.67	6721.14	2822.39	4930.67	6721.14	534.97	154.116	-14.1222	63.3353	-124.547	-18.7263	51.2098	-149.54	13.0399	1080.94	1275.29	-33.7621	1160.29	1155.3	129.269

## Sheet: Fig2c
peptide concentration (µM)	WT			4-repeat (WFFG->LGPE)			1-repeat			2-repeat			control			Core motif
1.5	545086	677465	705173	388242	388070	359106	41813.3	52396.2	52874	331360	435657	402682	64184.5	68473.2	50547.1	1.16257e+06	1.53996e+06	1.05411e+06
1	544963	703062	812251	370618	465539	468867	25666.8	31643.6	35250.4	218219	295831	293801	39813.5	40889.1	35968.5	1.03925e+06	1.22111e+06	824565
0.75	538366	729732	748133	437001	418873	434125	18744.4	24395.2	23923.1	189471	230431	242328	26007.8	28761.3	23843.8	866256	1.04865e+06	803770
0.5	509240	684899	750707	409576	399273	394122	12264.1	16197	15900.5	121331	174606	172071	12020.8	17385.9	17124.6	787103	905398	709868
0.3	533010	666857	722038	331307	376995	367831	7712.59	10047.5	8912.92	86995.4	108996	63238.6	7239.33	9241.9	10500.6	736593	745880	603531
0.2	490325	659692	694985	264193	294632	295986	5041	6964.05	5787.89	57277.6	77464.7	71330.1	5119.36	6123.28	6806.66	680516	717051	565673
0.15	394341	540932	608239	219027	253140	244344	4056.16	5329.01	4202.54	45104.1	52933.9	56462	3798.58	4045.05	4746.26	597510	674902	560522
0.075	381214	542485	553276	127206	154458	167364	2392.17	3474.63	2087.76	21880.8	30887.5	25296.1	1975.13	1934.7	2361.05	485630	532983	443774
0.05	323112	405564	434877	91823.2	110649	102509	1775.6	2470.89	1315.28	15681.1	21618.5	20567.6	1313.3	1192.26	822.333	485630	463260	397009
0.03	217546	271950	285211	59443	69398.3	68883.5	1291.66	1837.72	836.63	9626.83	13001.2	10128.5	1033.49	667.853	932.893	319920	363867	323746
0.015	111036	147283	167301	29920.3	32693	34135.9	870.873	1474.64	400.571	4519.39	6818.71	5353.53	756.685	383.387	284.028	203560	229476	213665
0.0075	51814.5	59530.5	62525.7	13950.2	20251.8	16640.2	675.502	1233.58	237.183	2612.43	3540.89	2565.88	600.699	80.4213	210.145	119950	114543	121127
0.005	30046.2	17909.1	39146.5	10504.2	12582.7	11954.6	668.551	1144.51	195.979	852.728	2656.95	1516.76	536.818	109.729	82.7774	88645.5	85070.7	83817.1
0.003	13676.5	10272.2	10846.1	6722.63	7178.95	7729.81	554.326	1057.91	70.0531	1370.19	1966.58	969.819	584.679	37.8331	31.937	51132.8	61722.8	54441.4
0.0015	5270.77	3809.16	5779.12	4278.07	3213.78	3695.32	541.067	1060.09	40.1463	997.514	1581.53	512.549	534.97	154.116	-14.1222	25844.1	34118.5	26590

## Sheet: Fig2c fitting
peptide concentration (µM)	WT	WFFG	Core motif	2-repeat	SYLGPEWHTK
0.0015	4718.36	3423.1	31341.7	599.259	513.513
0.032082	292216	72454.5	323826	12631.1	10944.9
0.062663	452735	127405	467642	24319.3	21304.3
0.093245	526107	170901	559486	35678.4	31592.4
0.123827	564466	205932	624379	46722.1	41810.1
0.154408	586984	234649	673099	57463.3	51958
0.18499	601383	258568	711227	67914.3	62036.8
0.215571	611193	278770	741990	78086.7	72047.2
0.246153	618207	296041	767400	87991.5	81990
0.276735	623416	310965	788785	97639.1	91865.8
0.307316	627404	323983	807060	107039	101675
0.337898	630534	335431	822876	116202	111419
0.36848	633042	345575	836712	125135	121098
0.399061	635087	354621	848930	133848	130712
0.429643	636779	362737	859804	142349	140263
0.460224	638198	370057	869552	150644	149751
0.490806	639402	376692	878344	158743	159176
0.521388	640432	382732	886318	166650	168540
0.551969	641323	388253	893587	174374	177842
0.582551	642098	393319	900242	181921	187084
0.613133	642778	397983	906360	189296	196265
0.643714	643379	402290	912006	196505	205387
0.674296	643912	406279	917232	203554	214450
0.704878	644387	409985	922087	210448	223455
0.735459	644814	413435	926609	217193	232403
0.766041	645199	416656	930831	223792	241293
0.796622	645546	419669	934784	230251	250126
0.827204	645862	422493	938493	236574	258903
0.857786	646150	425146	941981	242765	267625
0.888367	646413	427642	945268	248829	276291
0.918949	646654	429996	948370	254769	284903
0.949531	646876	432217	951303	260589	293461
0.980112	647080	434318	954082	266293	301966
1.01069	647269	436308	956717	271884	310417
1.04128	647444	438195	959221	277365	318816
1.07186	647607	439987	961604	282739	327163
1.10244	647758	441691	963873	288011	335459
1.13302	647899	443313	966037	293182	343703
1.1636	648031	444859	968104	298255	351897
1.19418	648155	446335	970080	303234	360041
1.22477	648270	447744	971971	308121	368135
1.25535	648379	449091	973782	312917	376179
1.28593	648481	450380	975520	317627	384175
1.31651	648577	451615	977187	322252	392123
1.34709	648668	452798	978789	326794	400022
1.37767	648753	453934	980329	331256	407875
1.40826	648834	455025	981811	335640	415680
1.43884	648911	456074	983238	339947	423439
1.46942	648983	457082	984613	344180	431151
1.5	649052	458053	985940	348341	438818

## Sheet: Fig2d
	WT			Core motif			WFFG->LGPE			2 repeats
KD (µM)	0.0377894	0.036201	0.0363547	0.069825	0.132433	0.0596347	0.232568	0.152565	0.163129	2.19257	1.29163	5.83547

[truncated: 23 more sheets: Fig2g, Fig3a, Fig3a inset, Fig3b, Fig3b inset, Fig3c, Fig3d, Figure4b_SSFreq_membranehairpin, Figure4c_SSFreq_sol, Figure4d_ContactFreq_hairpin, Figure4e_Ztip_hairpin, Fig6c, FigureS2_Distribution_Endtoend, FigS4a fitting, FigS4a, FigS4b, FigS5, FigS6c, FigS6d, FigS6e …]
